# Supplementary material for: Clinical features and genetic analysis of acrodermatitis enteropathica in an ethnic minority infant from Western China: a case report and literature review
Source: Front Med (Lausanne). 2025 Oct 1;12:1616196. doi: 10.3389/fmed.2025.1616196 (PMC12521432; doi:10.3389/fmed.2025.1616196)
Supplement: Supplementary file 1 [file Table_1.xlsx]

## Sheet: Sheet1
Factor	Result	Reference range
Zinc (Zn)	0.19mg/L	0.76-1.50
Iron (Fe)	3.50 μmol/L	5.2 - 29.4 μmol/L
Culture result	Negative	-
Alanine aminotransferase (ALT)	8.71 U/L	-
Aspartate aminotransferase (AST)	36.0 U/L	-
Total bilirubin (TBIL)	3.30 μmol/L	3.4 - 19 μmol/L
Direct bilirubin (DBIL)	0.60 μmol/L	0 - 6.8 μmol/L
Indirect bilirubin (IBIL)	2.70 μmol/L	5.1 - 12.2 μmol/L
Total protein (TP)	64.30 g/L	65 - 85 g/L
Albumin (ALB)	34.40 g/L	40 - 55 g/L
Globulin (GLB)	29.90 g/L	20 - 40 g/L
Albumin/globulin ratio (A/G)	1.15	1.2 - 2.4
Total bile acid (TBA)	11.4 μmol/L	＜10 μmol/L
Alkaline phosphatase (ALP)	66.00 U/L	400 - 1500 U/L
γ - Glutamyl transferase (γ - GT)	15.00 U/L	7 - 32 U/L
Urea	2.71 mmol/L	2.9 - 8.2 mmol/L
Creatinine (Crea)	18.5 μmol/L	53 - 97 μmol/L
Uric acid (UA)	214.0 μmol/L	155 - 357 μmol/L
Potassium (K)	4.83 mmol/L	3.5 - 5.5 mmol/L
Sodium (Na)	139.0 mmol/L	136 - 146 mmol/L
Chloride (CL)	103.80 mmol/L	99 - 110 mmol/L
Calcium (Ca)	2.40 mmol/L	2.2 - 2.8 mmol/L
Inorganic phosphorus (P)	1.63 mmol/L	1.29 - 2.26 mmol/L
Magnesium (Mg)	0.99 mmol/L	0.5 - 0.9 mmol/L
Reticulocyte count (RET)	0.1714×10¹²/L	0.0200 - ×10¹²/L
Reticulocyte percentage (RET%)	0.0472	0.30 - 3.00 %
Immature reticulocyte fraction (IR)	0.176	3.1 - 14.4 %
Low - fluorescence reticulocyte percentage (LFR)	0.824	87 - 98.5 %
Medium - fluorescence reticulocyte percentage (MFR)	0.135	2.8 - 11.8 %
High - fluorescence reticulocyte percentage (HFR)	0.04	0.1 - 1.5 %
Ferritin	21.98 ng/ml	4.63 - 204.00 ng/ml
Folate	20.7 nmol/L	7.0 - 46.4 nmol/L
Vitamin B12 (VB12)	239 pmol/L	138 - 652 pmol/L
Red blood cell (RBC)	4.05×10¹²/L	3.8 - 5.1×10¹²/L
Hemoglobin (HGB)	84.0 g/L	97 - 141 g/L
Platelet (PLT)	912×10⁹/L	117 - 144×10⁹/L
White blood cell (WBC)	16.63×10⁹/L	4.8 - 14.6×10⁹/L
D - Dimer	0.51 mg/L	0 - 0.55 mg/L
Fibrin (ogen) degradation product (FDP)	2.50 μg/ml	0 - 5 μg/ml
Antithrombin III (AT - III)	0.789	75 - 125 %
Interleukin 6 (IL6)	32.66 pg/ml	＜7 pg/ml
Human immunodeficiency virus antigen and antibody	0.07 S/CO	0 - 1 S/CO
Treponema pallidum antibody (Anti - TP)	0.58 S/CO	0 - 1 S/CO

## Sheet: Sheet2
			Factor
			Zinc (Zn)
			Iron (Fe)
			Culture result
			Alanine aminotransferase (ALT)
			Aspartate aminotransferase (AST)
			Total bilirubin (TBIL)
			Direct bilirubin (DBIL)
			Indirect bilirubin (IBIL)
			Total protein (TP)
			Albumin (ALB)
			Globulin (GLB)
			Albumin/globulin ratio (A/G)
			Total bile acid (TBA)
			Alkaline phosphatase (ALP)
			γ - Glutamyl transferase (γ - GT)
			Urea
			Creatinine (Crea)
			Uric acid (UA)
			Potassium (K)
			Sodium (Na)
			Chloride (CL)
			Calcium (Ca)
			Inorganic phosphorus (P)
			Magnesium (Mg)
			Iron (Fe)
			Color (COL)
			Reticulocyte count (RET#)
			Reticulocyte percentage (RET%)
			Immature reticulocyte fraction (IR)
			Low - fluorescence reticulocyte percentage (LFR)
			Medium - fluorescence reticulocyte percentage (MFR)
			High - fluorescence reticulocyte percentage (HFR)
			Ferritin
			Folate
			Vitamin B12 (VB12)
			Red blood cell (RBC)
			Hemoglobin (HGB)
			Platelet (PLT)
			White blood cell (WBC)
			D - Dimer
			Fibrin (ogen) degradation product (FDP)
			Antithrombin III (AT - III)
			Interleukin 6 (IL6)
			Human immunodeficiency virus antigen and antibody
			Treponema pallidum antibody (Anti - TP)
