# Supplementary material for: Clinical features and genetic analysis of acrodermatitis enteropathica in an ethnic minority infant from Western China: a case report and literature review
Source: Front Med (Lausanne). 2025 Oct 1;12:1616196. doi: 10.3389/fmed.2025.1616196 (PMC12521432; doi:10.3389/fmed.2025.1616196)
Supplement: Supplementary file 2 [file Table_2.xlsx]

## Sheet: Sheet1
Time Point	Event Details
2 months - Prior to Visit	No obvious trigger; vesicles of the size of mung beans appeared on the left knee. The vesicles gradually spread to the head, face, extremities, perianal region, and vulva. Associated symptoms: diarrhea, hair loss. Topical treatment at a private clinic in Kashgar (specific drugs unknown). Treatment was ineffective, and further consultation was not pursued. The condition progressively worsened, wit…
At the time of visit	Presented to the outpatient department and was admitted with a diagnosis of "Staphylococcal Scalded Skin Syndrome."
After admission	Diagnosis: Acrodermatitis enteropathica, secondary skin infection, malnutrition, and moderate anemia. Based on: Typical clinical triad, extremely low serum zinc levels, and genetic test results. Treatment plan: - High-dose zinc supplementation (elemental zinc 3 mg/kg/day) - Local anti-infection and anti-inflammatory treatment - Nutritional support therapy
After 2 weeks of treatment	Significant improvement in skin lesions. Serum zinc levels increased to 0.62 mg/L.
After 4 weeks of treatment	Skin lesions nearly completely resolved. Hair regrowth began, and diarrhea symptoms improved. Serum zinc levels increased to 0.85 mg/L. Zinc dosage adjusted to maintenance level (1–2 mg/kg/day). Emphasis on the necessity of lifelong zinc replacement therapy.
